# Supplementary material for: Disruption of CTCF-YY1–dependent looping of the human papillomavirus genome activates differentiation-induced viral oncogene transcription
Source: PLoS Biol. 2018 Oct 25;16(10):e2005752. doi: 10.1371/journal.pbio.2005752 (PMC6219814; doi:10.1371/journal.pbio.2005752)
Supplement: S1 Data — (XLSX) [file pbio.2005752.s004.xlsx]

## Sheet: Fig 1A
Densitometry - normalised to 50 copies per cell control
	Passage	n=1	n=2	n=3		Average
WT	9	28.8851	62.5044	45.3423		45.5773
	10	38.1127	37.3075	39.486		38.302
	11	35.6363	54.3508	43.5319		44.5063
DCTCF	9	44.4796	57.5646	49.9392		50.6611
	10	39.266	41.5929	39.7559		40.2049
	11	56.1919	50.5083	44.1434		50.2812

## Sheet: Fig 1D
									Compared to UT
Ct values control (average actin)		CT values CTCF	a	b	c	ΔCt (Ct CTCF- Ct actin)			ΔΔCt (ΔCt HPV18 - ΔCt UT)			2^-ΔΔCt			Ave	SD	ttest
HFK	23.795	UT	31.85	31.73	31.62	8.055	7.935	7.825	0	0	0	1	1	1	1	0
WT	26.9433	WT	34.43	34.85	34	7.48667	7.90667	7.05667	-0.568333	-0.0283333	-0.768333	1.48281	1.01983	1.7033	1.40198	0.348829	0.116653
CTCF	23.75	MUT	31.4	31.25	31.5	7.65	7.5	7.75	-0.405	-0.435	-0.075	1.32409	1.35191	1.05336	1.24312	0.164924	0.0630859

## Sheet: Fig 1E
Nucleotide
-3886		Ct	Mean Ct	2^DCtTarget	2^DCtIgG	(2^DCT target)/(2^DCT IgG)	Mean	s.d.
WT	input	18.61										Fold binding over IgG = (2DCT target)/(2DCT IgG)
	input	18.42										Where DCT target = Input CT – Target CT and DCT IgG = Input CT – IgG CT
	input	18.53	18.52
	FLAG
	FLAG	32.78
	FLAG	32.99	32.885
	CTCF	30.79		0.000202471	4.73919e-05	4.27226
	CTCF	30.55		0.000239116		5.04551
	CTCF	30.84		0.000195574		4.12673	4.4815	0.493836
		Ct	Mean Ct	2^DCtTarget	2^DCtIgG	(2^DCT target)/(2^DCT IgG)	Mean	s.d.
DCTCF	input	18.76
	input	18.86
	input	18.7	18.7733
	FLAG	30.66
	FLAG	30.57
	FLAG		30.615
	CTCF	31.52		0.000145503	0.00027246	0.534033
	CTCF	32.57		7.02732e-05		0.257921
	CTCF	32.2		9.08177e-05		0.333325	0.295623	0.0533186
-3352		Ct	Mean Ct	2^DCtTarget	2^DCtIgG	(2^DCT target)/(2^DCT IgG)	Mean	s.d.
WT	input	22.74
	input	22.92
	input	22.81	22.8233
	FLAG	40.42
	FLAG	40.19
	FLAG	40.43	40.3467
	CTCF	37.85		2.99587e-05	5.30825e-06	5.6438
	CTCF	37.15		4.8668e-05		9.16838
	CTCF	37.17		4.7998e-05		9.04216	7.95144	1.99948
		Ct	Mean Ct	2^DCtTarget	2^DCtIgG	(2^DCT target)/(2^DCT IgG)	Mean	s.d.
DCTCF	input	22.68
	input	22.8
	input	22.73	22.74
	FLAG	36.12
	FLAG	36.45
	FLAG	36.48	36.35
	CTCF	38.17		2.2652e-05	7.99801e-05	0.283221
	CTCF	38.25		2.14301e-05		0.267943
	CTCF	38.76		1.50487e-05		0.188156	0.275582	0.0108029
-2384		Ct	Mean Ct	2^DCtTarget	2^DCtIgG	(2^DCT target)/(2^DCT IgG)	Mean	s.d.
WT	input	17.84
	input
	input	17.61	17.725
	FLAG	33.13
	FLAG	32.67
	FLAG	33.65	32.9
	CTCF	30.92		0.000106637	2.70315e-05	3.94493
	CTCF	31.27		8.36659e-05		3.09513
	CTCF	31.12		9.28332e-05		3.43426	3.52003	0.6009
		Ct	Mean Ct	2^DCtTarget	2^DCtIgG	(2^DCT target)/(2^DCT IgG)	Mean	s.d.
DCTCF	input	17.22
	input	17.38
	input		17.3
	FLAG	29.4
	FLAG	29.26
	FLAG	29.32	29.3267
	CTCF	30.88		8.16606e-05	0.000239116	0.34151
	CTCF	31.09		7.05986e-05		0.295248
	CTCF	31.26		6.27511e-05		0.262429	0.299729	0.0397304
-1198		Ct	Mean Ct	2^DCtTarget	2^DCtIgG	(2^DCT target)/(2^DCT IgG)	Mean	s.d.
WT	input	22.39
	input	22.21
	input	22.45	22.35
	FLAG	38.93
	FLAG	38.85
	FLAG	39.2	38.9933
	CTCF	36.79		4.49911e-05	9.76916e-06	4.60542
	CTCF	37.22		3.33952e-05		3.41843
	CTCF	37.62		2.53088e-05		2.59068	3.00456	0.585304
		Ct	Mean Ct	2^DCtTarget	2^DCtIgG	(2^DCT target)/(2^DCT IgG)	Mean	s.d.
DCTCF	input	21.37
	input	21.15
	input	21.06	21.1933
	FLAG	36.07
	FLAG	36.69
	FLAG		36.38
	CTCF	37.53		1.2083e-05	2.68138e-05	0.450625
	CTCF	37.51		1.22516e-05		0.456916
	CTCF						0.45377	0.00444805
-556		Ct	Mean Ct	2^DCtTarget	2^DCtIgG	(2^DCT target)/(2^DCT IgG)	Mean	s.d.
WT	input	18.69
	input	18.69
	input	18.58	18.6533
	FLAG	33.24
	FLAG	32.95
	FLAG		33.095
	CTCF	29.76		0.000453482	4.49392e-05	10.091
	CTCF
	CTCF	29.84		0.00042902		9.54669	9.81885	0.384902
		Ct	Mean Ct	2^DCtTarget	2^DCtIgG	(2^DCT target)/(2^DCT IgG)	Mean	s.d.
DCTCF	input	19.04
	input	19.16
	input	19	19.0667
	FLAG	29.8
	FLAG	29.33
	FLAG	29.91	29.68
	CTCF	30.55		0.000349279	0.000638364	0.547147
	CTCF	30.89		0.000275945		0.432269
	CTCF	29.28		0.000842326		1.31951	0.489708	0.0812312
-57		Ct	Mean Ct	2^DCtTarget	2^DCtIgG	(2^DCT target)/(2^DCT IgG)	Mean	s.d.
WT	input	20.65
	input	20.93
	input	20.64	20.74
	FLAG	37.93
	FLAG	37.52
	FLAG	38.73	37.725
	CTCF	34.77		5.97791e-05	7.70913e-06	7.75432
	CTCF	35.62		3.31645e-05		4.30198
	CTCF	35.32		4.08303e-05		5.29636	4.79917	0.703131
		Ct	Mean Ct	2^DCtTarget	2^DCtIgG	(2^DCT target)/(2^DCT IgG)	Mean	s.d.
DCTCF	input
	input	20.84
	input	21	20.92
	FLAG	32.79
	FLAG	31.95
	FLAG	31.62	31.785
	CTCF	33.92		0.00012207	0.000536178	0.227667
	CTCF	33.49		0.000164457	0.000536178	0.306721
	CTCF	33.65		0.000147193	0.000536178	0.274523	0.269637	0.0397527
155		Ct	Mean Ct	2^DCtTarget	2^DCtIgG	(2^DCT target)/(2^DCT IgG)	Mean	s.d.
WT	input	20.53
	input	20.4
	input	20.3	20.41
	FLAG	36.17
	FLAG	36.69
	FLAG		36.43
	CTCF	37.26		8.46534e-06	1.50487e-05	0.562529
	CTCF	36.49		1.44357e-05		0.959264
	CTCF	36.48		1.45361e-05		0.965936	0.9626	0.00471796
		Ct	Mean Ct	2^DCtTarget	2^DCtIgG	(2^DCT target)/(2^DCT IgG)	Mean	s.d.
DCTCF	input	21.05
	input	20.91
	input	20.82	20.9267
	FLAG	33.83
	FLAG	33.42
	FLAG	33.58	33.61
	CTCF	36.63		1.87424e-05	0.000152032	0.123279
	CTCF	36.77		1.70091e-05		0.111878
	CTCF	37.31		1.16984e-05		0.0769465	0.117579	0.00806169
751		Ct	Mean Ct	2^DCtTarget	2^DCtIgG	(2^DCT target)/(2^DCT IgG)	Mean	s.d.
WT	input	19.95
	input	18.59
	input	19.93	19.94
	FLAG
	FLAG	37.01
	FLAG	36.83	36.92
	CTCF	35.31		2.3614e-05	7.7359e-06	3.05252
	CTCF	35.1		2.7314e-05		3.53081
	CTCF	35.42		2.18804e-05		2.82843	3.13725	0.358777
		Ct	Mean Ct	2^DCtTarget	2^DCtIgG	(2^DCT target)/(2^DCT IgG)	Mean	s.d.
DCTCF	input	20.29
	input	20.17
	input	20.3	20.2533
	FLAG	33.59
	FLAG	33.14
	FLAG	36.06	33.365
	CTCF	35.49		2.59004e-05	0.000112978	0.229251
	CTCF	35.82		2.06047e-05		0.182378
	CTCF			1.24986e+06			0.205814	0.0331445
943		Ct	Mean Ct	2^DCtTarget	2^DCtIgG	(2^DCT target)/(2^DCT IgG)	Mean	s.d.
WT	input	19.89
	input	19.66
	input	19.6	19.7167
	FLAG	37.43
	FLAG
	FLAG	36.57	37
	CTCF	34.24		4.2466e-05	6.269e-06	6.77396
	CTCF
	CTCF	34.08		4.74467e-05		7.56846	7.17121	0.561795
		Ct	Mean Ct	2^DCtTarget	2^DCtIgG	(2^DCT target)/(2^DCT IgG)	Mean	s.d.
DCTCF	input	20.27
	input	20.2
	input	20.04	20.17
	FLAG	32.49
	FLAG	32.33
	FLAG	32.21	32.3433
	CTCF	33.95		7.10897e-05	0.000216502	0.328356
	CTCF	34.67		4.31584e-05		0.199344
	CTCF	35.63		2.21859e-05		0.102474	0.26385	0.0912252
2200		Ct	Mean Ct	2^DCtTarget	2^DCtIgG	(2^DCT target)/(2^DCT IgG)	Mean	s.d.
WT	input	20.38
	input	20.4
	input	20.48	20.42
	FLAG	36.07
	FLAG	36.85
	FLAG	35.76	35.915
	CTCF				2.16541e-05
	CTCF	34.24		6.91457e-05		3.19319
	CTCF	33.62		0.000106268		4.90754	4.05037	1.21223
		Ct	Mean Ct	2^DCtTarget	2^DCtIgG	(2^DCT target)/(2^DCT IgG)	Mean	s.d.
DCTCF	input	21.09
	input	20.9
	input	20.96	20.9833
	FLAG	32.52
	FLAG	32.94
	FLAG	32.39	32.6167
	CTCF	35.01		5.99173e-05	0.000314788	0.190342
	CTCF	33.16		0.000216002		0.686184
	CTCF	34.87		6.60232e-05		0.209739	0.200041	0.0137156
2819		Ct	Mean Ct	2^DCtTarget	2^DCtIgG	(2^DCT target)/(2^DCT IgG)	Mean	s.d.
WT	input	19.72
	input	19.85
	input	19.77	19.78
	FLAG	36.47
	FLAG	35.83
	FLAG		36.15
	CTCF	32.51		0.000147193	1.1807e-05	12.4666
	CTCF	32.43		0.000155586		13.1775
	CTCF	32.84		0.000117098		9.91766	11.8539	1.7141
		Ct	Mean Ct	2^DCtTarget	2^DCtIgG	(2^DCT target)/(2^DCT IgG)	Mean	s.d.
DCTCF	input	20.27
	input	20.33
	input	20.19	20.2633
	FLAG	31.69
	FLAG	31.61
	FLAG	31.39	31.5633
	CTCF	32.94		0.000152737	0.000396608	0.385108
	CTCF	33.45		0.000107255		0.270431
	CTCF	33.78		8.53253e-05		0.215138	0.290226	0.0866965
2989		Ct	Mean Ct	2^DCtTarget	2^DCtIgG	(2^DCT target)/(2^DCT IgG)	Mean	s.d.
WT	input	20.72
	input	20.76
	input	20.49	20.625
	FLAG	37.15
	FLAG	36.98
	FLAG	37.25	37.2
	CTCF	32.95		0.000194897	1.0243e-05	19.0273
	CTCF	32.33		0.000299532		29.2426
	CTCF	32.72		0.000228582		22.3159	23.5286	5.2145
		Ct	Mean Ct	2^DCtTarget	2^DCtIgG	(2^DCT target)/(2^DCT IgG)	Mean	s.d.
DCTCF	input	20.92
	input	20.95
	input	20.84	20.9033
	FLAG	32.5
	FLAG	31.87
	FLAG	31.62	31.745
	CTCF	33.97		0.000116558	0.00054492	0.213899
	CTCF	34.14		0.000103602		0.190122
	CTCF	33.71		0.000139575		0.256139	0.220053	0.033436
3165		Ct	Mean Ct	2^DCtTarget	2^DCtIgG	(2^DCT target)/(2^DCT IgG)	Mean	s.d.
WT	input	19.82
	input	19.89
	input	19.68	19.7967
	FLAG	34.27
	FLAG	34.53
	FLAG	35.27	34.4
	CTCF	32.97		0.000108251	4.01753e-05	2.69447
	CTCF	32.87		0.00011602		2.88786
	CTCF						2.79116	0.136748
		Ct	Mean Ct	2^DCtTarget	2^DCtIgG	(2^DCT target)/(2^DCT IgG)	Mean	s.d.
DCTCF	input	20.47
	input	20.66
	input	20.48	20.5367
	FLAG	31.61
	FLAG	31.35
	FLAG	30.97	31.31
	CTCF	33.09		0.000166368	0.000571352	0.291183
	CTCF	33.5		0.000125213		0.219151
	CTCF	33.38		0.000136073		0.238159	0.249498	0.0373306
3488		Ct	Mean Ct	2^DCtTarget	2^DCtIgG	(2^DCT target)/(2^DCT IgG)	Mean	s.d.
WT	input	19.88
	input	19.8
	input	19.76	19.8133
	FLAG	35.83
	FLAG
	FLAG	36	35.915
	CTCF	32.44		0.000158123	1.42205e-05	11.1193
	CTCF	32.37		0.000165984		11.6722
	CTCF	32.53		0.00014856		10.4469	11.0795	0.613615
		Ct	Mean Ct	2^DCtTarget	2^DCtIgG	(2^DCT target)/(2^DCT IgG)	Mean	s.d.
DCTCF	input	19.75
	input	19.88
	input	19.85	19.8267
	FLAG	32.37
	FLAG	32.27
	FLAG	32.23	32.29
	CTCF	32.67		0.000136073	0.000177077	0.768438
	CTCF	34.85		3.0028e-05		0.169576
	CTCF	33.19		9.48934e-05		0.535887	0.652162	0.164438

## Sheet: Fig 1G
HPV18	E6	ACTIN mean	EXP-Actin	ΔΔCT (MUT-WT)	2^ (-ΔΔCT)	Average	s.d.
a	29.69	27.37	2.32
b	29.59		2.22
c	29.14		1.77			1
DCTCF
a	28.66	27.5633	1.09667	-1.22333	2.33486
b	28.52		0.956667	-1.26333	2.4005
c	28.38		0.816667	-0.953333	1.93634	2.2239	0.251185

## Sheet: Fig 1J
E6/E7	CT value			∆Ct (exp-actin)			∆∆Ct (induced-uniduced)			2^-∆∆Ct
	a	b	c	a	b	c	a	b	c	a	b	c
CONTROL	31.76	31.63	31.6	-0.47	-0.6	-0.63							MEAN	s.d.	T.test
CONTROL+DOXY	30.79	30.67	30.91	-0.63	-0.75	-0.51	-0.16	-0.15	0.12	0.895025	0.90125	1.08673	0.961003	0.108931
CTCF1	30.4	30.56	30.62	-2.25	-2.09	-2.03
CTCF1+DOXY	30.8	30.87	30.69	-0.37	-0.3	-0.48	1.88	1.79	1.55	3.68075	3.45815	2.92817	3.35569	0.38661	0.000496233
CTCF2	31.52	31.8	31.66	-1.69	-1.41	-1.55
CTCF2+DOXY	31.04	31.14	31.08	-0.56	-0.46	-0.52	1.13	0.95	1.03	2.18859	1.93187	2.04202	2.05416	0.128787	0.000358731
ACTIN	CT value
CONTROL	32.23
CONTROL+DOXY	31.42
CTCF1	32.65
CTCF1+DOXY	31.17
CTCF2	33.21
CTCF2+DOXY	31.6

## Sheet: Fig 2A
FAIRE - average of three independent repeats
	Cell line	Sample	Ct	Mean Input	ddCt	2-ddCt		Cell line	Sample	Ct	Mean Input	ddCt	2-ddCt		Cell line	Sample	Ct	Mean Input	ddCt	2-ddCt	Average	S.D.
-3352
n=1	WT	Input	17.63				n=2	WT	Input	21.06				n=3	WT	Input	20.86
		Input	17.9						Input	20.81						Input	20.8
		Input		17.765					Input	21.21	21.0267					Input	20.52	20.7267
		FAIRE	21.84		4.075	0.0593339			FAIRE	25.49		4.46333	0.0453318			FAIRE	25.33		4.60333	0.0411395
		FAIRE	22.09		4.325	0.0498936			FAIRE	25.76		4.73333	0.0375945			FAIRE	25.6		4.87333	0.0341178
		FAIRE	21.83		4.065	0.0597466			FAIRE							FAIRE					0.0467368	0.0101163
	DCTCF	Input	21.16					DCTCF	Input	23.29					DCTCF	Input	21.22
		Input							Input	23.32						Input	20.99
		Input	21.08	21.12					Input	23.27	23.2933					Input	20.76	20.99
		FAIRE	25.92		4.8	0.0358968			FAIRE	26.64		3.34667	0.0982999			FAIRE	24.88		3.89	0.0674518
		FAIRE	25.63		4.51	0.0438889			FAIRE	26.81		3.51667	0.0873731			FAIRE
		FAIRE	26.2		5.08	0.0295643			FAIRE	26.89		3.59667	0.08266			FAIRE	24.9		3.91	0.0665231	0.0639572	0.025268
-2384
	WT	Input	16.76					WT	Input	18.44
		Input	16.8						Input	18.47
		Input	16.68	16.7467					Input	18.49	18.4667
		FAIRE	20.32		3.57333	0.0840078			FAIRE
		FAIRE	20.27		3.52333	0.0869703			FAIRE	22.41		3.94333	0.0650037
		FAIRE	20.01		3.26333	0.104145			FAIRE	22.14		3.67333	0.078382								0.0837018	0.0142005
	DCTCF	Input	18.15					DCTCF	Input	20.07
		Input	18.05						Input	20.14
		Input	17.99	18.0633					Input	20.08	20.0967
		FAIRE	21.51		3.44667	0.091717			FAIRE
		FAIRE	21.43		3.36667	0.0969465			FAIRE	23.12		3.02333	0.122995
		FAIRE	21.37		3.30667	0.101063			FAIRE	23.12		3.02333	0.122995								0.107143	0.0148445
-2092
	WT	Input	16.44					WT	Input	22.45					WT	Input	21.76
		Input	16.39						Input	22.49						Input	21.88
		Input		16.415					Input	22.37	22.4367					Input	21.28	21.64
		FAIRE	20.36		3.945	0.0649287			FAIRE	24.16		1.72333	0.302848			FAIRE	23.34		1.7	0.307786
		FAIRE	20.01		3.595	0.0827556			FAIRE	24.2		1.76333	0.294567			FAIRE
		FAIRE	20.06		3.645	0.0799366			FAIRE	24.32		1.88333	0.271057			FAIRE	23.4		1.76	0.295248	0.212391	0.113664
	DCTCF	Input	18.15					DCTCF	Input	24.44					DCTCF	Input	21.92
		Input	17.94						Input	24.44						Input	21.47
		Input	17.99	18.0267					Input	24.29	24.39					Input	21.52	21.6367
		FAIRE	20.74		2.71333	0.152477			FAIRE	25.41		1.02	0.493116			FAIRE	24.28		2.64333	0.160058
		FAIRE	20.76		2.73333	0.150378			FAIRE	25.26		0.87	0.547147			FAIRE	24.53		2.89333	0.134592
		FAIRE	21.16		3.13333	0.113965			FAIRE	25.07		0.68	0.624165			FAIRE	24.6		2.96333	0.128218	0.278235	0.210478
-1198
															WT	Input	22.52
																Input	22.69
																Input		22.605
																FAIRE	26.84		4.235	0.0531053
																FAIRE	26.13		3.525	0.0868699
																FAIRE	25.38		2.775	0.146097	0.0953575	0.0470733
															DCTCF	Input	22.67
																Input	22.65
																Input		22.66
																FAIRE	25.39		2.73	0.150726
																FAIRE	25.03		2.37	0.193446
																FAIRE	25.11		2.45	0.183011	0.175727	0.0222717
-556
															WT	Input	17.15
																Input	17.1
																Input	16.67	16.9733
																FAIRE	19.61		2.63667	0.160799
																FAIRE	19.67		2.69667	0.154249
																FAIRE	19.56		2.58667	0.16647	0.160506	0.00611571
															DCTCF	Input	17.43
																Input	17.38
																Input	17.52	17.4433
																FAIRE	20.24		2.79667	0.143919
																FAIRE	20.59		3.14667	0.112917
																FAIRE	20.68		3.23667	0.106088	0.120975	0.0201619
-57
								WT	Input	22.15					WT	Input	20.55
									Input	21.86						Input	20.59
									Input	21.83	21.9467					Input	20.6	20.58
									FAIRE	22.81		0.863333	0.549681			FAIRE	21.95		1.37	0.386891
									FAIRE	22.88		0.933333	0.523647			FAIRE	22.11		1.53	0.346277
									FAIRE	23.07		1.12333	0.459032			FAIRE	21.88		1.3	0.406126	0.445276	0.0799673
								DCTCF	Input	23.67					DCTCF	Input	20.76
									Input	23.94						Input	20.73
									Input	23.86	23.8233					Input	20.82	20.77
									FAIRE	23.3		-0.523333	1.43727			FAIRE
									FAIRE	23.45		-0.373333	1.29534			FAIRE	20.59		-0.18	1.13288
									FAIRE	23.54		-0.283333	1.217			FAIRE	20.94		0.17	0.888843	1.19427	0.204228
155
								WT	Input	21.57					WT	Input	18.81
									Input	21.49						Input	18.69
									Input		21.53					Input	18.64	18.7133
									FAIRE	23.28		1.75	0.297302			FAIRE	21.98		3.26667	0.103905
									FAIRE	23.21		1.68	0.312083			FAIRE	22		3.28667	0.102474
									FAIRE	23.09		1.56	0.339151			FAIRE	21.98		3.26667	0.103905	0.209803	0.1173
								DCTCF	Input	22.28					DCTCF	Input
									Input	22.47						Input	18.61
									Input	22.5	22.4167					Input	18.76	18.685
									FAIRE	24.96		2.54333	0.171546			FAIRE	21.8		3.115	0.115423
									FAIRE	24.91		2.49333	0.177595			FAIRE	21.85		3.165	0.111491
									FAIRE	24.79		2.37333	0.192999			FAIRE	22.06		3.375	0.0963882	0.14424	0.041057
751
								WT	Input	20.21					WT	Input	19.31
									Input	20.2						Input	19.57
									Input	20.1	20.155					Input	19.57	19.4833
									FAIRE	23.24		3.085	0.117848			FAIRE	23.6		4.11667	0.0576448
									FAIRE	22.95		2.795	0.144086			FAIRE	23.69		4.20667	0.0541586
									FAIRE	23.09		2.935	0.130761			FAIRE	23.82		4.33667	0.0494918	0.0923316	0.0431323
								DCTCF	Input	21.75					DCTCF	Input	19.83
									Input	21.68						Input	19.76
									Input	21.51	21.6467					Input	19.85	19.8133
									FAIRE	23.94		2.29333	0.204004			FAIRE	24.8		4.98667	0.0315402
									FAIRE	24.03		2.38333	0.191666			FAIRE	25.28		5.46667	0.0226136
									FAIRE	23.93		2.28333	0.205423			FAIRE					0.131049	0.0951164
943
	WT	Input	16.89												WT	Input	19.32
		Input	16.96													Input	19.09
		Input	17.16	17.0033												Input	18.97	19.1267
		FAIRE	20.39		3.38667	0.0956119										FAIRE	22.08		2.95333	0.129109
		FAIRE	20.22		3.21667	0.107569										FAIRE	22.13		3.00333	0.124712
		FAIRE	20.17		3.16667	0.111362										FAIRE	22.53		3.40333	0.0945137	0.11048	0.0143863
	DCTCF	Input	18.62												DCTCF	Input	19.33
		Input	18.79													Input	18.94
		Input	18.59	18.605												Input	19.13	19.1333
		FAIRE	22.74		4.135	0.0569169										FAIRE	22.42		3.28667	0.102474
		FAIRE	21.81		3.205	0.108442										FAIRE	21.94		2.80667	0.142925
		FAIRE	21.59		2.985	0.126306										FAIRE	21.96		2.82667	0.140958	0.113004	0.0320347
1205
	WT	Input	17.8					WT	Input	26.29					WT	Input	25.47
		Input	17.93						Input	26.85						Input	24.97
		Input		17.865					Input	26.63	26.59					Input		25.22
		FAIRE	19.53		1.665	0.315344			FAIRE	26.36		-0.23	1.17283			FAIRE
		FAIRE	19.65		1.785	0.290176			FAIRE	26.76		0.17	0.888843			FAIRE	26.81		1.59	0.332171
		FAIRE	19.6		1.735	0.300409			FAIRE	27.43		0.84	0.558644			FAIRE	26.65		1.43	0.371131	0.528694	0.330258
	DCTCF	Input	19.54					DCTCF	Input	28.08					DCTCF	Input	24.25
		Input	19.48						Input	28.53						Input
		Input	19.5	19.5067					Input		28.305					Input	24.8	24.525
		FAIRE	22.52		3.01333	0.12385			FAIRE	28.09		-0.215	1.1607			FAIRE	25.52		0.995	0.501736
		FAIRE	22.44		2.93333	0.130912			FAIRE	28.63		0.325	0.798298			FAIRE	25.33		0.805	0.572362
		FAIRE	22.73		3.22333	0.107073			FAIRE	28.91		0.605	0.657471			FAIRE					0.506551	0.375559
2200
	WT	Input	16.21					WT	Input	21.9					WT	Input	19.72
		Input	16.04						Input	21.54						Input	19.49
		Input	15.82	16.0233					Input	21.72	21.72					Input	19.65	19.62
		FAIRE	19.11		3.08667	0.117712			FAIRE	24.85		3.13	0.114229			FAIRE	22.49		2.87	0.136787
		FAIRE	18.92		2.89667	0.134282			FAIRE	23.92		2.2	0.217638			FAIRE	22.46		2.84	0.139661
		FAIRE	18.47		2.44667	0.183434			FAIRE	23.55		1.83	0.281265			FAIRE	22.4		2.78	0.145592	0.1634	0.0549741
	DCTCF	Input	19.44					DCTCF	Input	22.99					DCTCF	Input	19.71
		Input	19.81						Input	22.96						Input	19.77
		Input	19.7	19.65					Input	23.14	23.03					Input	19.65	19.71
		FAIRE	22.54		2.89	0.134904			FAIRE	24.95		1.92	0.264255			FAIRE	21.28		1.57	0.336808
		FAIRE	22.57		2.92	0.132127			FAIRE	24.66		1.63	0.323088			FAIRE	21.62		1.91	0.266093
		FAIRE	22.21		2.56	0.169576			FAIRE	24.63		1.6	0.329877			FAIRE					0.244591	0.0870921
2819
	WT	Input	17.07					WT	Input	19.47					WT	Input	19.5
		Input	17.58						Input	19.59						Input	19.57
		Input	17.26	17.3033					Input		19.53					Input	19.42	19.4967
		FAIRE	21.18		3.87667	0.068078			FAIRE	22.55		3.02	0.123279			FAIRE	22.24		2.74333	0.149339
		FAIRE	20.87		3.56667	0.0843969			FAIRE	22.18		2.65	0.15932			FAIRE	22.25		2.75333	0.148308
		FAIRE	20.68		3.37667	0.0962769			FAIRE	22.25		2.72	0.151774			FAIRE	22.12		2.62333	0.162292	0.127007	0.0355344
	DCTCF	Input	21.55					DCTCF	Input	21.74					DCTCF	Input	19.68
		Input	21.89						Input	21.6						Input	19.73
		Input		21.72					Input	21.57	21.655					Input	19.47	19.6267
		FAIRE	24.53		2.81	0.142595			FAIRE	23.97		2.315	0.200963			FAIRE	21.93		2.30333	0.202594
		FAIRE	24.47		2.75	0.148651			FAIRE	23.94		2.285	0.205185			FAIRE	22.2		2.57333	0.168016
		FAIRE	24.33		2.61	0.163799			FAIRE	24.08		2.425	0.18621			FAIRE	22.79				0.177252	0.0249295
3488
	WT	Input	17.3					WT	Input	19.56					WT	Input	19.44
		Input	17.37						Input	19.49						Input	19.24
		Input	17.61	17.4267					Input	19.34	19.45					Input	19.17	19.2833
		FAIRE	21.21		3.78333	0.0726278			FAIRE	23.69		4.24	0.0529216			FAIRE	23.01		3.72667	0.0755373
		FAIRE	21.08		3.65333	0.0794762			FAIRE	23.61		4.16	0.0559391			FAIRE	23.42		4.13667	0.0568511
		FAIRE	21.1		3.67333	0.078382			FAIRE	24.39		4.94	0.0325771			FAIRE	23.26		3.97667	0.0635191	0.0630924	0.0153009
	DCTCF	Input	20.72					DCTCF	Input	21.43					DCTCF	Input	19.23
		Input	20.6						Input	21.31						Input	19.32
		Input	20.38	20.66					Input	21.24	21.37					Input	19.34	19.2967
		FAIRE	24.42		3.76	0.073812			FAIRE	24.52		3.15	0.112656			FAIRE	23.71		4.41333	0.0469304
		FAIRE	23.98		3.32	0.100134			FAIRE	24.48		3.11	0.115824			FAIRE	23.75		4.45333	0.0456471
		FAIRE	24.51		3.85	0.0693481			FAIRE	24.32		2.95	0.129408			FAIRE					0.0867199	0.0322058

## Sheet: Fig 2B
H3K4Me3 ChIP
Nucleotide												Fold binding over IgG = (2DCT target)/(2DCT IgG)
-3886		Ct	Mean Ct	2^DCtTarget	2^DCtIgG	(2^DCT target)/(2^DCT IgG)	Mean	s.d.				Where DCT target = Input CT – Target CT and DCT IgG = Input CT – IgG CT
WT	input	21.98
	input	21.85
	input	21.76	21.8633
	FLAG	28.12
	FLAG	28.32
	FLAG	28.21	28.265
	H3K4me3	31.86		0.000978821	0.0122308	0.080029
	H3K4me3	31.71		0.00108607		0.0887977
	H3K4me3	31.5		0.00125624		0.102711	0.0905127	0.011438
		Ct	Mean Ct	2^DCtTarget	2^DCtIgG	(2^DCT target)/(2^DCT IgG)	Mean	s.d.
DCTCF	input
	input	21.45
	input	21.27	21.36
	FLAG
	FLAG	30.8
	FLAG	31.14	30.97
	H3K4me3	32.46		0.000455583	0.00127968	0.356013
	H3K4me3	32.24		0.000530632		0.41466
	H3K4me3	32.21		0.000541782		0.423373	0.398015	0.0366351
-3352		Ct	Mean Ct	2^DCtTarget	2^DCtIgG	(2^DCT target)/(2^DCT IgG)	Mean	s.d.
WT	input
	input	23.12
	input	23.26	23.19
	FLAG	33.04
	FLAG	33.42
	FLAG	33.15	33.2033
	H3K4me3	36.09		0.000130832	0.000967579	0.135216
	H3K4me3	35.6		0.000183746		0.189903
	H3K4me3	35.65		0.000177487		0.183434	0.186668	0.00457412
		Ct	Mean Ct	2^DCtTarget	2^DCtIgG	(2^DCT target)/(2^DCT IgG)	Mean	s.d.
DCTCF	input	22.73
	input	23.48
	input		23.105
	FLAG	36.08
	FLAG	35.94
	FLAG		35.94
	H3K4me3	37.84		3.6671e-05	0.000136861	0.267943
	H3K4me3	37.74		3.9303e-05		0.287175
	H3K4me3						0.277559	0.0135985
-2384		Ct	Mean Ct	2^DCtTarget	2^DCtIgG	(2^DCT target)/(2^DCT IgG)	Mean	s.d.
WT	input	23.3
	input	23.22
	input	23.61	23.3767
	FLAG	29.98
	FLAG	30.17
	FLAG	30.11	30.0867
	H3K4me3	33.64		0.000813633	0.00955188	0.0851805
	H3K4me3	33.45		0.000928164		0.0971708
	H3K4me3	33.44		0.000934619		0.0978467	0.0933993	0.00712574
		Ct	Mean Ct	2^DCtTarget	2^DCtIgG	(2^DCT target)/(2^DCT IgG)	Mean	s.d.
DCTCF	input	21.84
	input	21.73
	input	21.42	21.6633
	FLAG	32.61
	FLAG	32.87
	FLAG	32.5	32.66
	H3K4me3	34.17		0.000171838	0.000489411	0.351111
	H3K4me3	34.44		0.000142508		0.291183
	H3K4me3	34		0.000193327		0.395021	0.345772	0.0521241
-2092		Ct	Mean Ct	2^DCtTarget	2^DCtIgG	(2^DCT target)/(2^DCT IgG)	Mean	s.d.
WT	input	27
	input	27.75
	input		27.375
	FLAG	36.18
	FLAG	36.13
	FLAG	35.89	36.0667
	H3K4me3	39.92		0.000167332	0.00241851	0.069188
	H3K4me3	39.84		0.000176873		0.073133
	H3K4me3	39.96		0.000162756		0.0672961	0.0698724	0.00297803
		Ct	Mean Ct	2^DCtTarget	2^DCtIgG	(2^DCT target)/(2^DCT IgG)	Mean	s.d.
DCTCF	input
	input	25.86
	input	25.78	25.82
	FLAG	38.96
	FLAG	38.74
	FLAG	39.23	38.9767
	H3K4me3	40.57		3.62917e-05	0.000109509	0.331405
	H3K4me3	41.25		2.2652e-05		0.206851
	H3K4me3	41.18		2.37782e-05		0.217135	0.211993	0.00727186
-1198		Ct	Mean Ct	2^DCtTarget	2^DCtIgG	(2^DCT target)/(2^DCT IgG)	Mean	s.d.
WT	input	24.88
	input	25.1
	input	25.49	24.99
	FLAG	33.15
	FLAG	33.08
	FLAG	33.36	33.1967
	H3K4me3	36.83		0.000272775	0.00338491	0.0805856
	H3K4me3	36.65		0.000309023		0.0912942
	H3K4me3	36.79		0.000280444		0.0828512	0.0849103	0.00564342
		Ct	Mean Ct	2^DCtTarget	2^DCtIgG	(2^DCT target)/(2^DCT IgG)	Mean	s.d.
DCTCF	input	24
	input	23.58
	input	24.09	23.89
	FLAG	36.15
	FLAG	36.54
	FLAG	36.32	36.3367
	H3K4me3	38.26		4.72279e-05	0.000179135	0.263645
	H3K4me3	37.02		0.000111552		0.622725
	H3K4me3	36.9		0.000121227		0.676737	0.649731	0.0381922
-556		Ct	Mean Ct	2^DCtTarget	2^DCtIgG	(2^DCT target)/(2^DCT IgG)	Mean	s.d.
WT	input	22.06
	input	21.76
	input	21.69	21.8367
	FLAG	27.85
	FLAG	27.91
	FLAG	28.01	27.9233
	H3K4me3	31.01		0.00173201	0.014714	0.117712
	H3K4me3	31.3		0.00141662	0.014714	0.0962769
	H3K4me3	31.13		0.00159378	0.014714	0.108317	0.107435	0.0107447
		Ct	Mean Ct	2^DCtTarget	2^DCtIgG	(2^DCT target)/(2^DCT IgG)	Mean	s.d.
DCTCF	input	20.3
	input	20.33
	input	20.48	20.37
	FLAG	30.86
	FLAG	30.53
	FLAG	30.65	30.68
	H3K4me3	31.43		0.000468391	0.000787736	0.594604
	H3K4me3	31.8		0.000362433		0.460094
	H3K4me3	31.69		0.000391147		0.496546	0.517081	0.0695664
-57		Ct	Mean Ct	2^DCtTarget	2^DCtIgG	(2^DCT target)/(2^DCT IgG)	Mean	s.d.
WT	input	22.89
	input	22.73
	input	22.78	22.8
	FLAG	33.19
	FLAG	33.17
	FLAG	33.16	33.1733
	H3K4me3	36.88		5.77428e-05	0.000753903	0.0765918
	H3K4me3	37.11		4.92335e-05		0.0653048
	H3K4me3	37.28		4.37608e-05		0.0580457	0.0666474	0.00934565
		Ct	Mean Ct	2^DCtTarget	2^DCtIgG	(2^DCT target)/(2^DCT IgG)	Mean	s.d.
DCTCF	input	23.25
	input
	input	22.85	23.05
	FLAG	36.39
	FLAG	36.16
	FLAG		36.275
	H3K4me3	37.14		5.73439e-05	0.000104443	0.549046
	H3K4me3	37.04		6.14597e-05		0.588453
	H3K4me3	37.15		5.69478e-05		0.545254	0.560918	0.0239217
155		Ct	Mean Ct	2^DCtTarget	2^DCtIgG	(2^DCT target)/(2^DCT IgG)	Mean	s.d.
WT	input
	input	23.06
	input	22.64	22.85
	FLAG	30.85
	FLAG	30.78
	FLAG	31.01	30.88
	H3K4me3	33.45		0.000644291	0.00382586	0.168404
	H3K4me3	33.61		0.000576657	0.00382586	0.150726
	H3K4me3	33.33		0.000700173	0.00382586	0.183011	0.16738	0.0161667
		Ct	Mean Ct	2^DCtTarget	2^DCtIgG	(2^DCT target)/(2^DCT IgG)	Mean	s.d.
DCTCF	input
	input	22.45
	input	22.53	22.49
	FLAG	33.58
	FLAG	33.71
	FLAG	33.91	33.7333
	H3K4me3	33.49		0.000488281	0.000412496	1.18372
	H3K4me3	33.87		0.000375214		0.909618
	H3K4me3	33.96		0.000352522		0.854607	0.98265	0.176295
751		Ct	Mean Ct	2^DCtTarget	2^DCtIgG	(2^DCT target)/(2^DCT IgG)	Mean	s.d.
WT	input	22.97
	input	22.96
	input	22.92	22.95
	FLAG	30.58
	FLAG	30.51
	FLAG	30.24	30.4433
	H3K4me3	32.43		0.00140035	0.00554986	0.252321
	H3K4me3	32.25		0.00158643		0.285851
	H3K4me3	32.38		0.00144973		0.261219	0.266464	0.017369
		Ct	Mean Ct	2^DCtTarget	2^DCtIgG	(2^DCT target)/(2^DCT IgG)	Mean	s.d.
DCTCF	input
	input	21.5
	input	21.39	21.445
	FLAG
	FLAG	33.11
	FLAG	33.24	33.175
	H3K4me3	32.85		0.000368768	0.000294387	1.25266
	H3K4me3	32.78		0.000387102		1.31494
	H3K4me3	33.32		0.000266237		0.904379	1.15733	0.221263
943		Ct	Mean Ct	2^DCtTarget	2^DCtIgG	(2^DCT target)/(2^DCT IgG)	Mean	s.d.
WT	input	24.63
	input
	input	24.62	24.625
	FLAG	31.69
	FLAG	31.63
	FLAG	31.9	31.74
	H3K4me3	33.77		0.00176637	0.00721392	0.244855
	H3K4me3	33.77		0.00176637		0.244855
	H3K4me3	33.38		0.00231463		0.320856	0.270189	0.0438794
		Ct	Mean Ct	2^DCtTarget	2^DCtIgG	(2^DCT target)/(2^DCT IgG)	Mean	s.d.
DCTCF	input	22.9
	input	23.19
	input	23.15	23.08
	FLAG	34.65
	FLAG	34.9
	FLAG	34.69	34.7467
	H3K4me3	34.21		0.000446207	0.000307598	1.45062
	H3K4me3	34.37		0.000399366		1.29834
	H3K4me3	34		0.000516122		1.67791	1.47562	0.191018
2200		Ct	Mean Ct	2^DCtTarget	2^DCtIgG	(2^DCT target)/(2^DCT IgG)	Mean	s.d.
WT	input	23.87
	input	23.89
	input	24.07	23.9433
	FLAG	30.63
	FLAG	31.18
	FLAG	31.04	30.95
	H3K4me3	34.21		0.000811756	0.00777648	0.104386
	H3K4me3	34.48		0.000673205		0.0865693
	H3K4me3	35.03		0.000459813		0.0591286	0.0954777	0.0125983
		Ct	Mean Ct	2^DCtTarget	2^DCtIgG	(2^DCT target)/(2^DCT IgG)	Mean	s.d.
DCTCF	input	22.38
	input	22.46
	input	22.47	22.4367
	FLAG	33.99
	FLAG	33.84
	FLAG		33.915
	H3K4me3	34.48		0.000236917	0.000350491	0.675955
	H3K4me3	34.01		0.000328155		0.936272
	H3K4me3	34.83		0.000185881		0.530344	0.60315	0.102963
2819		Ct	Mean Ct	2^DCtTarget	2^DCtIgG	(2^DCT target)/(2^DCT IgG)	Mean	s.d.
WT	input	22.34
	input
	input		22.34
	FLAG	29.54
	FLAG	29.28
	FLAG	29.49	29.4367
	H3K4me3	33.17		0.000549345	0.00730618	0.0751891
	H3K4me3	33.04		0.000601145		0.0822789
	H3K4me3	33.08		0.000584706		0.080029	0.0791657	0.00362292
		Ct	Mean Ct	2^DCtTarget	2^DCtIgG	(2^DCT target)/(2^DCT IgG)	Mean	s.d.
DCTCF	input	20.74
	input	21.66
	input	21	20.87
	FLAG	32.39
	FLAG	32.32
	FLAG	31.94	32.2167
	H3K4me3	33.35		0.000175043	0.000383984	0.455861
	H3K4me3	33.58		0.000149248		0.388683
	H3K4me3	33.55		0.000152384		0.39685	0.413798	0.0366558
2989		Ct	Mean Ct	2^DCtTarget	2^DCtIgG	(2^DCT target)/(2^DCT IgG)	Mean	s.d.
WT	input	22.21
	input	22.23
	input	21.99	22.1433
	FLAG	29.06
	FLAG	29.33
	FLAG		29.195
	H3K4me3	33.06		0.000517316	0.00753766	0.0686308
	H3K4me3	33.27		0.000447239		0.0593339
	H3K4me3	33.08		0.000510194		0.0676859	0.0652169	0.00511668
		Ct	Mean Ct	2^DCtTarget	2^DCtIgG	(2^DCT target)/(2^DCT IgG)	Mean	s.d.
DCTCF	input	21.16
	input
	input	21.51	21.335
	FLAG
	FLAG	32.31
	FLAG	32.73	32.52
	H3K4me3	33.02		0.000303714	0.000429516	0.707107
	H3K4me3	33.25		0.000258957		0.602904
	H3K4me3	33.6		0.000203174		0.473029	0.655005	0.0736826
3165		Ct	Mean Ct	2^DCtTarget	2^DCtIgG	(2^DCT target)/(2^DCT IgG)	Mean	s.d.
WT	input	20.86
	input	21.24
	input		21.05
	FLAG	28.09
	FLAG	27.91
	FLAG		28
	H3K4me3	32.58		0.000338161	0.00808801	0.0418102
	H3K4me3	32.45		0.000370048		0.0457527
	H3K4me3	33.03		0.000247549		0.0306069	0.0437815	0.00278773
		Ct	Mean Ct	2^DCtTarget	2^DCtIgG	(2^DCT target)/(2^DCT IgG)	Mean	s.d.
DCTCF	input	20.86
	input	20.8
	input	20.92	20.86
	FLAG	31.78
	FLAG	31.69
	FLAG	31.65	31.7067
	H3K4me3	32.76		0.000261663	0.000543035	0.481854
	H3K4me3	32.91		0.000235824		0.434271
	H3K4me3	32.57		0.000298496		0.549681	0.488602	0.0336461
3488		Ct	Mean Ct	2^DCtTarget	2^DCtIgG	(2^DCT target)/(2^DCT IgG)	Mean	s.d.
WT	input	23.08
	input	22.76
	input	22.89	22.91
	FLAG	29.53
	FLAG	29.8
	FLAG	29.99	29.7733
	H3K4me3	32.88		0.000997082	0.00858877	0.116091
	H3K4me3	33.18		0.000809882		0.0942955
	H3K4me3	32.82		0.00103942		0.121021	0.110469	0.0142222
		Ct	Mean Ct	2^DCtTarget	2^DCtIgG	(2^DCT target)/(2^DCT IgG)	Mean	s.d.
DCTCF	input	21.69
	input	21.84
	input		21.765
	FLAG	32.14
	FLAG	32.6
	FLAG	32.18	32.3067
	H3K4me3	33.72		0.000251876	0.000670876	0.375443
	H3K4me3	33.37		0.000321031		0.478525
	H3K4me3	33.74		0.000248408		0.370274	0.408081	0.0610612

## Sheet: Fig 2C
H3K27Me3 ChIP
Nucleotide
-3886		Ct	Mean Ct	2^DCtTarget	2^DCtIgG	(2^DCT target)/(2^DCT IgG)	Mean	s.d.
WT	input	18.61
	input	18.42
	input	18.53	18.52									Fold binding over IgG = (2DCT target)/(2DCT IgG)
	FLAG											Where DCT target = Input CT – Target CT and DCT IgG = Input CT – IgG CT
	FLAG	32.78
	FLAG	32.99	32.885
	H3K27me3	31.06		0.000167913	4.73919e-05	3.54307
	H3K27me3	30.97		0.000178721		3.77114
	H3K27me3	30.99		0.000176261		3.71922	3.67781	0.11954
		Ct	Mean Ct	2^DCtTarget	2^DCtIgG	(2^DCT target)/(2^DCT IgG)	Mean	s.d.
DCTCF	input	18.76
	input	18.86
	input	18.7	18.7733
	FLAG	30.66
	FLAG	30.57
	FLAG		30.615
	H3K27me3	30.9		0.000223619	0.00027246	0.820742
	H3K27me3	31.11		0.000193327		0.709562
	H3K27me3	31.05		0.000201537	0.00027246	0.739694	0.756666	0.0575003
-2384		Ct	Mean Ct	2^DCtTarget	2^DCtIgG	(2^DCT target)/(2^DCT IgG)	Mean	s.d.
WT	input	17.84
	input
	input	17.61	17.725
	FLAG	33.13
	FLAG	32.67
	FLAG		32.9
	H3K27me3	30.87		0.000110398	2.70315e-05	4.08405
	H3K27me3
	H3K27me3	30.54		0.000138772		5.1337	4.60888	0.742218
		Ct	Mean Ct	2^DCtTarget	2^DCtIgG	(2^DCT target)/(2^DCT IgG)	Mean	s.d.
DCTCF	input	17.86
	input	17.76
	input	18.1	17.9067
	FLAG
	FLAG	30.61
	FLAG	30.49	30.55
	H3K27me3	31.22		9.82398e-05	0.000156307	0.628507
	H3K27me3	32.04		5.56471e-05		0.356013
	H3K27me3	31.13		0.000104563		0.668964	0.648735	0.0286075
-1198		Ct	Mean Ct	2^DCtTarget	2^DCtIgG	(2^DCT target)/(2^DCT IgG)	Mean	s.d.
WT	input	22.39
	input	22.21
	input	22.45	22.35
	FLAG	38.93
	FLAG	38.85
	FLAG	39.2	38.9933
	H3K27me3	40.53		3.36724e-06	9.76916e-06	0.344681
	H3K27me3	40.77		2.8512e-06		0.291857
	H3K27me3			5.34589e+06			0.318269	0.0373522
		Ct	Mean Ct	2^DCtTarget	2^DCtIgG	(2^DCT target)/(2^DCT IgG)	Mean	s.d.
DCTCF	input	22.66
	input	22.71
	input	22.79	22.72
	FLAG	35.65
	FLAG	35.95
	FLAG		35.8
	H3K27me3	37.52		3.50555e-05	0.000115486	0.303549
	H3K27me3	37.65		3.20348e-05		0.277392
	H3K27me3	38.3		2.04152e-05		0.176777	0.290471	0.0184953
-556		Ct	Mean Ct	2^DCtTarget	2^DCtIgG	(2^DCT target)/(2^DCT IgG)	Mean	s.d.
WT	input	18.69
	input	18.69
	input	18.58	18.6533
	FLAG	33.24
	FLAG	32.95
	FLAG		33.095
	H3K27me3	30.81		0.000219017	4.49392e-05	4.87364
	H3K27me3	30.75		0.000228318		5.0806
	H3K27me3	31.5		0.000135759		3.02095	4.97712	0.146345
		Ct	Mean Ct	2^DCtTarget	2^DCtIgG	(2^DCT target)/(2^DCT IgG)	Mean	s.d.
DCTCF	input	19.04
	input	19.16
	input	19	19.0667
	FLAG	29.8
	FLAG	29.33
	FLAG	29.91	29.68
	H3K27me3	30.89		0.000275945	0.000638364	0.432269
	H3K27me3	31.38		0.00019648		0.307786
	H3K27me3	31.62		0.000166368		0.260616	0.284201	0.033354
-57		Ct	Mean Ct	2^DCtTarget	2^DCtIgG	(2^DCT target)/(2^DCT IgG)	Mean	s.d.
WT	input	20.65
	input	20.93
	input	20.64	20.74
	FLAG	37.93
	FLAG	37.52
	FLAG		37.725
	H3K27me3	31.86		0.00044931	7.70913e-06	58.2829
	H3K27me3	32.18		0.000359929		46.6887
	H3K27me3	32.02		0.000402144		52.1646	52.3787	5.80007
		Ct	Mean Ct	2^DCtTarget	2^DCtIgG	(2^DCT target)/(2^DCT IgG)	Mean	s.d.
DCTCF	input
	input	20.84
	input	21	20.92
	FLAG	32.79
	FLAG	31.95
	FLAG	31.62	31.785
	H3K27me3	32.15		0.000416326	0.000536178	0.776469
	H3K27me3	32.08		0.000437024		0.815072
	H3K27me3	32.57		0.000311172		0.580352	0.723964	0.125861
155		Ct	Mean Ct	2^DCtTarget	2^DCtIgG	(2^DCT target)/(2^DCT IgG)	Mean	s.d.
WT	input	20.53
	input	20.4
	input	20.3	20.41
	FLAG	36.17
	FLAG	36.69
	FLAG		36.43
	H3K27me3	36.06		1.94483e-05	1.50487e-05	1.29235
	H3K27me3	37.75		6.02754e-06		0.400535
	H3K27me3	38.8		2.91111e-06		0.193446	0.628778	0.583927
		Ct	Mean Ct	2^DCtTarget	2^DCtIgG	(2^DCT target)/(2^DCT IgG)	Mean	s.d.
DCTCF	input	21.05
	input	20.91
	input	20.82	20.9267
	FLAG	33.83
	FLAG	33.42
	FLAG	33.58	33.61
	H3K27me3	34.1		0.000108251	0.000152032	0.712025
	H3K27me3	34.15		0.000104563		0.687771
	H3K27me3	34.17		0.000103124		0.678302	0.692699	0.0173933
751		Ct	Mean Ct	2^DCtTarget	2^DCtIgG	(2^DCT target)/(2^DCT IgG)	Mean	s.d.
WT	input	19.95
	input	18.59
	input	19.93	19.94
	FLAG
	FLAG	37.01
	FLAG	36.83	36.92
	H3K27me3	35.54		2.01341e-05	7.7359e-06	2.60268
	H3K27me3	36.01		1.45361e-05		1.87905
	H3K27me3	35.11		2.71253e-05		3.50642	2.66272	0.815348
		Ct	Mean Ct	2^DCtTarget	2^DCtIgG	(2^DCT target)/(2^DCT IgG)	Mean	s.d.
DCTCF	input	20.29
	input	20.17
	input	20.3	20.2533
	FLAG	33.59
	FLAG	33.14
	FLAG		33.365
	H3K27me3	33.82		8.24188e-05	0.000112978	0.72951
	H3K27me3	33.6		9.5996e-05		0.849685
	H3K27me3	32.99		0.000146515		1.29684	0.789598	0.0849764
943		Ct	Mean Ct	2^DCtTarget	2^DCtIgG	(2^DCT target)/(2^DCT IgG)	Mean	s.d.
WT	input	19.89
	input	19.66
	input	19.6	19.7167
	FLAG	37.43
	FLAG
	FLAG	36.57	37
	H3K27me3	32.79		0.00011602	6.269e-06	18.507
	H3K27me3	32.87		0.000109762		17.5087
	H3K27me3	33.18		8.85386e-05		14.1232	16.713	2.29765
		Ct	Mean Ct	2^DCtTarget	2^DCtIgG	(2^DCT target)/(2^DCT IgG)	Mean	s.d.
DCTCF	input	20.27
	input	20.2
	input	20.04	20.17
	FLAG	32.49
	FLAG	32.33
	FLAG	32.21	32.3433
	H3K27me3	32.73		0.000165601	0.000216502	0.764895
	H3K27me3	32.83		0.000154511		0.713672
	H3K27me3	32.85		0.000152384		0.703847	0.727471	0.03278
2200		Ct	Mean Ct	2^DCtTarget	2^DCtIgG	(2^DCT target)/(2^DCT IgG)	Mean	s.d.
WT	input	20.38
	input	20.4
	input	20.48	20.42
	FLAG	36.07
	FLAG	36.85
	FLAG	35.76	35.915
	H3K27me3	33.38		0.000125502	2.16541e-05	5.79577
	H3K27me3	32.97		0.000166753		7.70076
	H3K27me3	33.42		0.00012207		5.63728	6.37794	1.14833
		Ct	Mean Ct	2^DCtTarget	2^DCtIgG	(2^DCT target)/(2^DCT IgG)	Mean	s.d.
DCTCF	input	21.09
	input	20.9
	input	20.96	20.9833
	FLAG	32.52
	FLAG	32.94
	FLAG	32.39	32.6167
	H3K27me3	33.56		0.000163699	0.000314788	0.52003
	H3K27me3	32.86		0.00026593		0.844791
	H3K27me3	33.61		0.000158123		0.502316	0.511173	0.0125258
2989		Ct	Mean Ct	2^DCtTarget	2^DCtIgG	(2^DCT target)/(2^DCT IgG)	Mean	s.d.
WT	input	20.72
	input	20.76
	input	20.49	20.625
	FLAG	37.15
	FLAG	36.98
	FLAG	37.25	37.2
	H3K27me3	32.92		0.000198992	1.0243e-05	19.4271
	H3K27me3	32.93		0.000197618		19.2929
	H3K27me3	33.28		0.000155048		15.1369	17.9523	2.43913
		Ct	Mean Ct	2^DCtTarget	2^DCtIgG	(2^DCT target)/(2^DCT IgG)	Mean	s.d.
DCTCF	input	20.92
	input	20.95
	input	20.84	20.9033
	FLAG	32.5
	FLAG	31.87
	FLAG	31.62	31.745
	H3K27me3	33.47		0.000164838	0.00054492	0.302499
	H3K27me3	32.74		0.000273406		0.501736
	H3K27me3	33.35		0.000179135		0.328736	0.415236	0.12233
3165		Ct	Mean Ct	2^DCtTarget	2^DCtIgG	(2^DCT target)/(2^DCT IgG)	Mean	s.d.
WT	input	19.82
	input	19.89
	input	19.68	19.7967
	FLAG	34.27
	FLAG	34.53
	FLAG		34.4
	H3K27me3				4.01753e-05
	H3K27me3	33.62		6.89862e-05		1.71713
	H3K27me3	33.81		6.04737e-05		1.50525	1.61119	0.149825
		Ct	Mean Ct	2^DCtTarget	2^DCtIgG	(2^DCT target)/(2^DCT IgG)	Mean	s.d.
DCTCF	input	20.47
	input	20.66
	input	20.48	20.5367
	FLAG	31.61
	FLAG	31.35
	FLAG	30.97	31.31
	H3K27me3	33.46		0.000128733	0.000571352	0.225313
	H3K27me3	33.39		0.000135133		0.236514
	H3K27me3	33.01		0.000175854		0.307786	0.256538	0.0447344
3488		Ct	Mean Ct	2^DCtTarget	2^DCtIgG	(2^DCT target)/(2^DCT IgG)	Mean	s.d.
WT	input	19.88
	input	19.8
	input	19.76	19.8133
	FLAG	35.83
	FLAG
	FLAG	36	35.915
	H3K27me3	31.8		0.000246407	1.42205e-05	17.3276
	H3K27me3	31.65		0.000273406		19.2262
	H3K27me3	31.77		0.000251585		17.6917	18.0818	1.00762
		Ct	Mean Ct	2^DCtTarget	2^DCtIgG	(2^DCT target)/(2^DCT IgG)	Mean	s.d.
DCTCF	input	19.75
	input	19.88
	input	19.85	19.8267
	FLAG	32.37
	FLAG	32.27
	FLAG	32.23	32.29
	H3K27me3	32.4		0.000164078	0.000177077	0.926588
	H3K27me3	31.99		0.000218008		1.23114
	H3K27me3	32.4		0.000164078		0.926588	1.02811	0.175836

## Sheet: Fig 2D
RNA PolII ChIP
Nucleotide
-3886		Ct	Mean Ct	2^DCtTarget	2^DCtIgG	(2^DCT target)/(2^DCT IgG)	Mean	s.d.
WT	input	16.91										Fold binding over IgG = (2DCT target)/(2DCT IgG)
	input	16.54										Where DCT target = Input CT – Target CT and DCT IgG = Input CT – IgG CT
	input	16.75	16.7333
	FLAG	24.45
	FLAG	24.91
	FLAG	24.46	24.6067
	Pol	24.31		0.00523837	0.00426472	1.2283
	Pol	24.37		0.00502498		1.17827
	Pol	24.4		0.00492157		1.15402	1.18686	0.0378809
		Ct	Mean Ct	2^DCtTarget	2^DCtIgG	(2^DCT target)/(2^DCT IgG)	Mean	s.d.
DCTCF	input	18.92
	input	19.1
	input	19.1	19.04
	FLAG	26.61
	FLAG	26.93
	FLAG	27.01	26.85
	Pol	26.38		0.0061722	0.00445611	1.38511
	Pol	26.42		0.00600342		1.34723
	Pol	26.45		0.00587987		1.31951	1.35062	0.0329314
-3352		Ct	Mean Ct	2^DCtTarget	2^DCtIgG	(2^DCT target)/(2^DCT IgG)	Mean	s.d.
WT	input	24.51
	input	24.55
	input	24.7	24.5867
	FLAG	40.41
	FLAG	40.31
	FLAG		40.36
	Pol	40.27		1.90041e-05	1.78547e-05	1.06437
	Pol	40.53		1.58701e-05		0.888843
	Pol						0.976606	0.124117
		Ct	Mean Ct	2^DCtTarget	2^DCtIgG	(2^DCT target)/(2^DCT IgG)	Mean	s.d.
DCTCF	input	28.16
	input	28.02
	input		28.09
	FLAG	43.82
	FLAG	43.48
	FLAG	43.9	43.7333
	Pol	43.96		1.66976e-05	1.95383e-05	0.854607
	Pol	43.71		1.98569e-05		1.0163
	Pol	44.18		1.4336e-05		0.733736	0.868216	0.141775
-2092		Ct	Mean Ct	2^DCtTarget	2^DCtIgG	(2^DCT target)/(2^DCT IgG)	Mean	s.d.
WT	input	23.02
	input	23.17
	input	22.87	23.02
	FLAG	33.5
	FLAG	33.43
	FLAG	33.11	33.3467
	pol	33.48		0.000709948	0.000778688	0.911722
	pol	31.65		0.00252413		3.24151
	pol	33.53		0.000685764		0.880666	0.896194	0.0219603
		Ct	Mean Ct	2^DCtTarget	2^DCtIgG	(2^DCT target)/(2^DCT IgG)	Mean	s.d.
DCTCF	input	24.93
	input	24.95
	input		24.94
	FLAG	36.89
	FLAG	36.82
	FLAG		36.855
	pol	36.51		0.000328914	0.000258957	1.27015
	pol	36.2		0.000407758		1.57462
	pol						1.42238	0.215289
-556		Ct	Mean Ct	2^DCtTarget	2^DCtIgG	(2^DCT target)/(2^DCT IgG)	Mean	s.d.
WT	input	18.34
	input	18.62
	input	18.51	18.49
	FLAG	26.01
	FLAG	26.67
	FLAG	25.38	26.02
	pol	26.92		0.00289946	0.00541058	0.535887
	pol	25.65		0.00699238		1.29235
	pol	26.8		0.00315094		0.582367	0.559127	0.0328664
		Ct	Mean Ct	2^DCtTarget	2^DCtIgG	(2^DCT target)/(2^DCT IgG)	Mean	s.d.
DCTCF	input	21.23
	input	21.6
	input	21.63	21.4867
	FLAG	27.47
	FLAG	27.3
	FLAG		27.385
	pol	27.84		0.0122308	0.0167658	0.72951
	pol	27.75		0.0130181		0.776469
	pol	27.68		0.0136654		0.815072	0.773684	0.042849
-57		Ct	Mean Ct	2^DCtTarget	2^DCtIgG	(2^DCT target)/(2^DCT IgG)	Mean	s.d.
WT	input	21.98
	input	21.96
	input	21.98	21.9733
	FLAG	31.88
	FLAG	32.12
	FLAG	31.8	31.9333
	pol	32.34		0.000757395	0.00100402	0.754364
	pol	32.69		0.00059424		0.591862
							0.673113	0.114906
		Ct	Mean Ct	2^DCtTarget	2^DCtIgG	(2^DCT target)/(2^DCT IgG)	Mean	s.d.
DCTCF	input	24.63
	input	24.61
	input	24.81	24.6833
	FLAG	32.84
	FLAG	33
	FLAG	32.32	32.72
	pol	31.91		0.00667662	0.00380822	1.75321
	pol	31.82		0.00710639		1.86607
	pol	32.08		0.00593446		1.55833	1.72587	0.15568
155		Ct	Mean Ct	2^DCtTarget	2^DCtIgG	(2^DCT target)/(2^DCT IgG)	Mean	s.d.
WT	input	18.35
	input	18.46
	input	18.46	18.46
	FLAG	27.11
	FLAG	27.2
	FLAG	27.19	27.1667
	pol	27.19		0.00235509	0.00239349	0.983957
	pol	27.2		0.00233883		0.97716
	pol	26.78		0.00312918		1.30737	1.0895	0.188715
		Ct	Mean Ct	2^DCtTarget	2^DCtIgG	(2^DCT target)/(2^DCT IgG)	Mean	s.d.
DCTCF	input	21.69
	input	21.44
	input	21.53	21.5533
	FLAG	29.93
	FLAG	29.67
	FLAG	29.26	29.62
	pol	29.14		0.00520218	0.00372985	1.39474
	pol	29.12		0.0052748		1.41421
							1.40448	0.0137673
751		Ct	Mean Ct	2^DCtTarget	2^DCtIgG	(2^DCT target)/(2^DCT IgG)	Mean	s.d.
WT	input	19.19
	input	19.16
	input	19.2	19.1833
	FLAG	28.45
	FLAG	28.52
	FLAG	28.66	28.5433
	pol	28.89		0.00119675	0.00152181	0.786399
	pol	28.6		0.00146319		0.961483
							0.873941	0.123803
		Ct	Mean Ct	2^DCtTarget	2^DCtIgG	(2^DCT target)/(2^DCT IgG)	Mean	s.d.
DCTCF	input	22.04
	input	22.14
	input	22.16	22.1133
	FLAG	31.26
	FLAG	30.67
	FLAG	31.32	31.0833
	pol	30.61		0.00276853	0.00199416	1.38831
	pol	30.76		0.00249513		1.25122
							1.31977	0.096941
1500		Ct	Mean Ct	2^DCtTarget	2^DCtIgG	(2^DCT target)/(2^DCT IgG)	Mean	s.d.
WT	input	17.38
	input	17.08
	input	17.35	17.27
	FLAG	25.82
	FLAG	25.73
	FLAG	25.7	25.75
	pol	25.7		0.00289946	0.00280069	1.03526
	pol	26.04		0.00229069		0.817902
	pol	25.33		0.00374713		1.33793	0.926583	0.153699
		Ct	Mean Ct	2^DCtTarget	2^DCtIgG	(2^DCT target)/(2^DCT IgG)	Mean	s.d.
DCTCF	input	20.36
	input	20.07
	input	20.28	20.2367
	FLAG	28.69
	FLAG	28.3
	FLAG	28.29	28.4267
	pol	28.24		0.00389724	0.00342424	1.13813
	pol	27.97		0.00469932		1.37237
	pol	27.63		0.00594819		1.73708	1.55473	0.257893
2989		Ct	Mean Ct	2^DCtTarget	2^DCtIgG	(2^DCT target)/(2^DCT IgG)	Mean	s.d.
WT	input	20.06
	input	20.51
	input	20.16	20.2433
	FLAG	28.79
	FLAG	28.85
	FLAG	28.61	28.75
	pol	29.09		0.00217214	0.0027494	0.790041
	pol	29.13		0.00211274		0.768438
	pol	29.22		0.00198497		0.721965	0.760148	0.0347872
		Ct	Mean Ct	2^DCtTarget	2^DCtIgG	(2^DCT target)/(2^DCT IgG)	Mean	s.d.
DCTCF	input	22.46
	input	22.12
	input	22.49	22.3567
	FLAG	31.83
	FLAG	31.91
	FLAG	31.65	31.7967
	pol	31.51		0.00175619	0.00143972	1.21982
	pol	31.74		0.00149739		1.04006
	pol	31.63		0.00161603		1.12246	1.12745	0.089983
3488		Ct	Mean Ct	2^DCtTarget	2^DCtIgG	(2^DCT target)/(2^DCT IgG)	Mean	s.d.
WT	input	19.92
	input	19.71
	input	19.99	19.8733
	FLAG	29.66
	FLAG	29.69
	FLAG	29.55	29.6333
	pol	29.9		0.000958678	0.00115331	0.831238
	pol	30.06		0.00085804		0.743979
	pol	29.91		0.000952056		0.825496	0.800238	0.0488061
		Ct	Mean Ct	2^DCtTarget	2^DCtIgG	(2^DCT target)/(2^DCT IgG)	Mean	s.d.
DCTCF	input	22.68
	input	22.62
	input	22.67	22.6567
	FLAG	32.53
	FLAG	32.7
	FLAG	32.74	32.6567
	pol	32.38		0.001183	0.000976562	1.21139
	pol	32.44		0.00113481		1.16205
	pol	32.51		0.00108106		1.10701	1.16015	0.0522178

## Sheet: Fig 3A
YY1 ChIP
-556		Ct	Mean Ct	2^DCtTarget	2^DCtIgG	(2^DCT target)/(2^DCT IgG)	Mean	s.d.
WT	input	19.39
	input	19.3										Fold binding over IgG = (2DCT target)/(2DCT IgG)
	input	19.34	19.3433									Where DCT target = Input CT – Target CT and DCT IgG = Input CT – IgG CT
	FLAG	27.5
	FLAG	27.4
	FLAG	27.54
	FLAG	27.74	27.545
	YY1	24.86		0.0218433	0.00339666	6.43081
	YY1	24.87		0.0216924		6.38639
	YY1	24.97		0.0202397		5.95871
	YY1	25.04		0.0192811		5.67649	6.1131	0.360595
		Ct	Mean Ct	2^DCtTarget	2^DCtIgG	(2^DCT target)/(2^DCT IgG)	Mean	s.d.
DCTCF	input	19.9
	input	19.82
	input	19.96	19.8933
	FLAG	26.8
	FLAG	26.51
	FLAG	26.41
	FLAG	26.49	26.5525
	YY1	27.61		0.00475392	0.00989444	0.480464
	YY1	27.54		0.00499027		0.504351
	YY1	27.8		0.00416731		0.421177
	YY1	27.56		0.00492157		0.497407	0.47585	0.0378039
-57		Ct	Mean Ct	2^DCtTarget	2^DCtIgG	(2^DCT target)/(2^DCT IgG)	Mean	s.d.
WT	input	22.66
	input	22.7	22.68
	FLAG	32.34
	FLAG	32.32
	FLAG	32.06
	FLAG	32.68	32.35
	YY1	29.5		0.00885066	0.00122755	7.21
	YY1	29.53		0.00866851		7.06162
	YY1	29.68		0.0078125		6.36429
	YY1	29.49		0.00891222		7.26015	6.97402	0.415132
		Ct	Mean Ct	2^DCtTarget	2^DCtIgG	(2^DCT target)/(2^DCT IgG)	Mean	s.d.
DCTCF	input	23.35
	input	23.44	23.395
	FLAG	31.86
	FLAG	31.87
	FLAG	32
	FLAG	31.75	31.87
	YY1	32.98		0.00130205	0.00281042	0.463294
	YY1	32.72		0.00155918		0.554785
	YY1	32.95		0.00132941		0.473029
	YY1	32.77		0.00150607		0.535887	0.506749	0.0453939
155		Ct	Mean Ct	2^DCtTarget	2^DCtIgG	(2^DCT target)/(2^DCT IgG)	Mean	s.d.
WT	input	20.93
	input	20.87
	input	20.96	20.92
	FLAG	29.51
	FLAG	29.22
	FLAG	29.12
	FLAG	29.53	29.345
	YY1	26.66		0.0187106	0.00290953	6.43081
	YY1	26.72		0.0179484		6.16884
	YY1	26.75		0.017579		6.04189
	YY1	26.78		0.0172173		5.91755	6.13977	0.219477
		Ct	Mean Ct	2^DCtTarget	2^DCtIgG	(2^DCT target)/(2^DCT IgG)	Mean	s.d.
DCTCF	input	20.83
	input	20.77
	input	21.79	21.13
	FLAG	28.55
	FLAG	28.41
	FLAG	28.46
	FLAG	28.4	28.455
	YY1	29.37		0.0033076	0.00623671	0.530344
	YY1	29.37		0.0033076		0.530344
	YY1	29.72		0.00259509		0.416099
	YY1	29.76		0.00252413		0.404721	0.470377	0.0693993
751		Ct	Mean Ct	2^DCtTarget	2^DCtIgG	(2^DCT target)/(2^DCT IgG)	Mean	s.d.
WT	input	20.53
	input	20.56
	input	20.52
	input	20.51	20.53
	FLAG	28.55
	FLAG	28.64
	FLAG	28.8
	FLAG	28.6	28.6475
	YY1	26.23		0.0192366	0.00360072	5.34244
	YY1	26.09		0.0211969		5.88687
	YY1	26.13		0.0206173		5.72589
	YY1	26.08		0.0213444		5.92781	5.72075	0.26684
		Ct	Mean Ct	2^DCtTarget	2^DCtIgG	(2^DCT target)/(2^DCT IgG)	Mean	s.d.
DCTCF	input	20.63
	input	20.73
	input	20.73	20.6967
	FLAG	27.68
	FLAG	26.33
	FLAG	27.95
	FLAG	27.94	27.475
	YY1	29.17		0.00281367	0.00911	0.308855
	YY1	28.94		0.00329997		0.362236
	YY1	28.88		0.0034401		0.377618
	YY1	28.75		0.00376448		0.413225	0.365483	0.0433739

[truncated: 19 more sheets: Fig 3B, Fig 3C, Fig 3D, Fig 4C, Fig 4F, Fig 4I, Fig 5A, Fig 5B, Fig 5C, Fig 5D, Fig 6A, Fig 6B, Fig 6D, Fig 6E, Fig 6F, Fig 6H, Fig 7A, Fig 7B, Fig 7C]
